# Supplementary material for: An EAV-HP insertion in the promoter region of SLCO1B3 has pleiotropic effects on chicken liver metabolism based on the transcriptome and proteome analysis
Source: Sci Rep. 2021 Apr 7;11:7571. doi: 10.1038/s41598-021-87054-9 (PMC8026973; doi:10.1038/s41598-021-87054-9)
Supplement: Supplementary file 2 — Supplementary Information 2. [file 41598_2021_87054_MOESM2_ESM.xlsx]

## Sheet: Sheet1
Table S1. Differentially expressed genes list of RNA-seq
gene_id	gene	locus	value_BGS	value_BS	fold_change	log2(fold_change)	test_stat	p_value	p_adjust
XLOC_000158	ENSGALG00000048109/LOC107051636	1:16230991-16235230	52.0616	1.01282	51.4026	-5.68377	-8.54468	5e-05	0.00602972
XLOC_000170	-	1:19125941-19142951	0.263873	1.85936	0.141916	2.81689	3.22305	5e-05	0.00602972
XLOC_000254	SRGAP1	1:33560326-33701007	11.0996	4.88415	2.27258	-1.18433	-2.27718	0.0001	0.0108331
XLOC_000402	ENSGALG00000011796	1:48223875-48230210	10.9238	4.96121	2.20184	-1.13871	-2.07902	0.0003	0.0268175
XLOC_000859	NFKBIZ	1:86521571-86537922	8.02992	3.63191	2.21094	-1.14466	-2.26751	5e-05	0.00602972
XLOC_001081	gga-mir-221,gga-mir-222a	1:111944586-112136336	15.7419	6.30157	2.49809	-1.32083	-2.17762	0.00045	0.0361783
XLOC_001243	IL1R2	1:135053937-135066732	5.34002	12.5064	0.426983	1.22775	2.36192	5e-05	0.00602972
XLOC_001246	IL1RL1	1:135176531-135200813	21.1573	73.7051	0.287053	1.80061	3.04155	5e-05	0.00602972
XLOC_001261	ENSGALG00000053982	1:136506643-136515419	1.26252	4.57355	0.276048	1.857	2.13136	5e-05	0.00602972
XLOC_001351	GGACT	1:145387393-145689503	18.9718	74.1847	0.255737	1.96726	2.48334	0.0005	0.0396988
XLOC_001565	GJB2	1:180294160-180299000	4.32577	10.5507	0.409998	1.28631	2.24959	0.00015	0.015589
XLOC_001681	THRSP	1:194312906-194318711	55.3447	884.474	0.0625736	3.9983	6.10033	5e-05	0.00602972
XLOC_001737	ENSGALG00000052767	1:197279997-197281946	5.2561	15.5178	0.338714	1.56186	2.37067	5e-05	0.00602972
XLOC_001844	DMTF1	1:8021260-8056876	29.6295	6.2615	4.73201	-2.24245	-5.72076	5e-05	0.00602972
XLOC_001904	PIM3	1:19333832-19339085	105.616	26.5534	3.97749	-1.99186	-4.19815	5e-05	0.00602972
XLOC_002118	H2A-VII	1:48150544-48155235	14.8821	36.7146	0.405346	1.30278	2.08736	0.00045	0.0361783
XLOC_002163	FAM83F	1:50248537-50280152	0.594812	0.0867968	6.85293	-2.77672	-2.1956	0.0003	0.0268175
XLOC_002812	PDHA1	1:121618955-121704059	11.8759	31.6715	0.374971	1.41515	2.91935	5e-05	0.00602972
XLOC_002969	ENSGALG00000048309	1:142758286-142899763	22.289	0.670409	33.2469	-5.05514	-6.40619	5e-05	0.00602972
XLOC_003087	-	1:168701355-168705831	0.176797	1.1702	0.151083	2.72659	2.47106	0.0002	0.0196662
XLOC_003197	SGCG	1:178986689-179102665	15.8186	3.39934	4.65343	-2.21829	-3.46918	5e-05	0.00602972
XLOC_003301	ENSGALG00000052452	1:194308711-194309570	3.16755	111.334	0.0284509	5.13539	6.16634	5e-05	0.00602972
XLOC_004048	CYP1A1	10:2898902-2902533	2.72701	8.6177	0.316443	1.65998	2.54797	0.0001	0.0108331
XLOC_004226	ALDH1A3	10:17875705-17910716	0.50155	4.32527	0.115958	3.10832	4.31661	5e-05	0.00602972
XLOC_004334	CYP1A2	10:2894051-2897119	9.98044	37.1732	0.268485	1.89709	3.16579	5e-05	0.00602972
XLOC_004670	BBS2	11:2128469-2143537	31.3731	14.0666	2.23033	-1.15725	-2.24198	5e-05	0.00602972
XLOC_005224	FLNB	12:9250573-9329195	17.049	5.85823	2.91026	-1.54115	-3.04634	5e-05	0.00602972
XLOC_005226	IP6K2	12:9362449-9382322	117.625	29.6192	3.97124	-1.9896	-4.01243	5e-05	0.00602972
XLOC_005299	ENSGALG00000007596	12:15030284-15057873	32.4031	8.90842	3.63736	-1.86289	-3.7975	5e-05	0.00602972
XLOC_005525	ADAMTS9	12:14129676-14203600	18.4227	2.24455	8.20775	-3.03699	-4.88202	5e-05	0.00602972
XLOC_005824	LECT2	13:15913090-15918151	34.3625	5.33888	6.43628	-2.68622	-3.84333	5e-05	0.00602972
XLOC_005859	LEAP2	13:17778125-17781262	4.95159	30.9322	0.160079	2.64314	4.97147	5e-05	0.00602972
XLOC_005878	EGR1	13:18949947-18952753	37.9214	7.87145	4.81759	-2.26831	-3.79767	5e-05	0.00602972
XLOC_005964	TENM2	13:5569976-6186858	2.1968	0.623672	3.52236	-1.81654	-2.56235	5e-05	0.00602972
XLOC_006033	-	13:11651510-11694568	13.6318	0.284655	47.8888	-5.58162	-7.00042	5e-05	0.00602972
XLOC_006251	CYP3A4	14:4288118-4299746	3.38499	9.28573	0.364537	1.45586	2.55469	5e-05	0.00602972
XLOC_006383	HBM	14:12507332-12508287	21.6364	68.238	0.317073	1.65712	2.91771	5e-05	0.00602972
XLOC_006384	HBA1	14:12510347-12511196	86.1566	286.377	0.30085	1.73288	3.2406	5e-05	0.00602972
XLOC_006541	ENSGALG00000051464	14:5837814-5864307	1.94564	7.58699	0.256444	1.96328	2.59759	5e-05	0.00602972
XLOC_006614	ABAT	14:10461812-10508368	13.3123	30.992	0.42954	1.21913	2.17847	0.0003	0.0268175
XLOC_007003	ENSGALG00000053120	15:295386-300150	2.27716	0.218863	10.4045	-3.37913	-2.43315	0.0001	0.0108331
XLOC_007181	ENSGALG00000007728	15:10396498-10406063	0.627011	3.56542	0.175859	2.50751	3.56851	5e-05	0.00602972
XLOC_007265	ENSGALG00000054315	15:12251042-12507005	11.8954	4.84055	2.45745	-1.29716	-2.0229	0.0006	0.0451165
XLOC_007589	RF00416,RF00560,gga-mir-3528	17:8020548-8031500	166.977	3.79308	44.0215	-5.46013	-10.3304	5e-05	0.00602972
XLOC_007654	EXFABP	17:865353-868425	44.7815	178.639	0.250682	1.99607	4.10074	5e-05	0.00602972
XLOC_007896	FASN	18:4911640-4948343	25.9693	115.417	0.225004	2.15198	2.62899	0.00025	0.0234982
XLOC_008171	AFMID	18:9856716-9863244	29.7997	69.2487	0.430329	1.21649	2.37979	5e-05	0.00602972
XLOC_008322	SERPINF1	19:5552316-5568555	92.3855	36.7317	2.51514	-1.33064	-2.48714	0.0001	0.0108331
XLOC_008718	ENSGALG00000029857	2:4129229-4144075	54.9525	24.9495	2.20255	-1.13917	-2.37795	5e-05	0.00602972
XLOC_008904	AHR	2:28737304-28816800	30.0313	14.8653	2.02023	-1.01452	-2.2219	0.00025	0.0234982
XLOC_009060	ENSGALG00000029256	2:46164432-46171118	1.97947	0.330559	5.98825	-2.58214	-1.76411	0.00045	0.0361783
XLOC_009113	IGFBP1	2:54916521-54922765	163.28	26.3915	6.18684	-2.6292	-5.55743	5e-05	0.00602972
XLOC_009421	ENSGALG00000053416	2:99742344-99754086	2.9314	0.0891145	32.8948	-5.03978	-3.47832	5e-05	0.00602972
XLOC_009463	ENSGALG00000049555	2:105154928-105224430	11.9788	0.430106	27.8508	-4.79964	-5.47679	5e-05	0.00602972
XLOC_009722	TRIB1	2:138858997-138864249	33.4876	15.606	2.14582	-1.10153	-2.53783	5e-05	0.00602972
XLOC_010144	ABHD4	2:40791682-40822565	42.7853	120.559	0.354891	1.49455	2.58838	5e-05	0.00602972
XLOC_010179	CCK	2:43773645-43778740	0.501228	3.6779	0.136281	2.87534	2.61624	0.0003	0.0268175
XLOC_010283	NRSN1	2:57938755-57945892	3.51958	8.72664	0.403314	1.31002	2.1047	0.0004	0.0338623
XLOC_010556	ENSGALG00000022875	2:98074033-98110860	2.37062	9.9665	0.237859	2.07182	2.85339	5e-05	0.00602972
XLOC_010722	TRPA1	2:117289983-117355814	2.74551	7.53716	0.364263	1.45694	2.25273	0.00015	0.015589
XLOC_010784	TP53INP1	2:126295040-126306048	9.69585	20.2099	0.479757	1.05962	2.29517	0.00015	0.015589
XLOC_010888	-	2:139376241-139409359	12.5406	2.76567	4.53438	-2.1809	-2.51951	0.0001	0.0108331
XLOC_011394	-	20:5169827-5171150	198.177	791.234	0.250466	1.99732	3.94672	5e-05	0.00602972
XLOC_011398	ADA	20:5355076-5367709	5.53667	18.3234	0.302164	1.7266	3.3334	5e-05	0.00602972
XLOC_011896	HES4	21:2806115-2808648	7.58319	50.1602	0.151179	2.72567	5.48227	5e-05	0.00602972
XLOC_012058	CAMK2N1	21:4888767-4890720	69.0681	15.4023	4.48427	-2.16487	-2.04097	5e-05	0.00602972
XLOC_012272	DMTN	22:1641149-1652069	0.647411	2.84203	0.227799	2.13417	2.30152	0.0002	0.0196662
XLOC_012300	ANK1	22:2925872-2974857	0.399909	1.05257	0.379936	1.39617	1.9683	0.00025	0.0234982
XLOC_012428	PAQR7	23:3399323-3403325	18.533	41.3802	0.447871	1.15885	2.13448	0.00055	0.0423533
XLOC_012508	ENSGALG00000043903	23:45764-108811	21.9909	251.35	0.0874911	3.51472	9.13565	5e-05	0.00602972
XLOC_012537	FABP3	23:703620-707046	27.5198	56.574	0.486439	1.03967	2.12142	0.00025	0.0234982
XLOC_012555	TENT5B	23:1962279-1971801	14.9604	31.319	0.477678	1.06589	2.17464	0.00035	0.0308555
XLOC_012642	MYCL	23:5680672-5684455	16.6206	41.6876	0.398694	1.32665	2.5371	0.0001	0.0108331
XLOC_012727	USP2	24:4209092-4219147	0.717286	3.87346	0.18518	2.433	3.08645	5e-05	0.00602972
XLOC_013357	G0S2	26:3140578-3141464	67.7228	202.001	0.33526	1.57665	3.2677	5e-05	0.00602972
XLOC_013498	PLXNA2	26:2753991-2926889	3.08889	1.05161	2.9373	-1.55448	-2.24196	0.00035	0.0308555
XLOC_013673	MRC2	27:4824216-4847387	1.30114	3.64082	0.357376	1.48449	2.82231	5e-05	0.00602972
XLOC_014199	ANGPTL4	28:945363-954006	8.82774	21.144	0.417506	1.26013	2.88652	5e-05	0.00602972
XLOC_014248	ENSGALG00000051148	28:2642982-2645725	0.758479	2.81203	0.269726	1.89043	2.08142	0.0004	0.0338623
XLOC_014484	ITPKB	3:12615974-12685321	20.3231	8.61301	2.35958	-1.23853	-2.28295	0.00055	0.0423533
XLOC_015023	BVES	3:68858595-68885270	3.35494	0.165975	20.2135	-4.33725	-3.6514	5e-05	0.00602972
XLOC_015095	ME1	3:77764329-77925855	15.0489	37.4413	0.401933	1.31497	2.52354	5e-05	0.00602972
XLOC_015340	FDFT1	3:107359159-107370240	25.9868	9.8614	2.6352	-1.39791	-2.861	5e-05	0.00602972
XLOC_015901	ENSGALG00000053921	3:56642468-56645858	5.17278	0.10261	50.412	-5.65569	-5.08263	0.0001	0.0108331
XLOC_015955	ENSGALG00000053896	3:62340590-62393103	2.85593	0.22731	12.564	-3.65123	-2.13094	0.00015	0.015589
XLOC_016006	ENSGALG00000052255	3:67462654-67467345	0.238079	1.38427	0.171989	2.53961	2.03634	0.0003	0.0268175
XLOC_016137	TINAG	3:87866279-87910198	15.3479	3.07479	4.99153	-2.31948	-4.06153	5e-05	0.00602972
XLOC_016144	RF00100	3:88359208-88359537	224.316	11.6363	19.2773	-4.26883	-5.05167	5e-05	0.00602972
XLOC_016316	AvBD13,ENSGALG00000019847	3:107392920-107403946	17.9162	46.9857	0.381312	1.39096	2.32721	5e-05	0.00602972
XLOC_016654	-	3:98202947-98209938	1.97888	6.98694	0.283226	1.81998	2.92934	5e-05	0.00602972
XLOC_017105	ENSGALG00000055104	31:2427848-2428148	33.9094	3.08264	11.0001	-3.45944	-4.40297	0.00055	0.0423533
XLOC_017173	ENSGALG00000047761	31:4803490-4812879	16.5439	42.4707	0.389537	1.36017	2.86238	5e-05	0.00602972
XLOC_017674	INHBE	33:5563233-5566047	9.93283	40.4903	0.245314	2.0273	4.25094	5e-05	0.00602972
XLOC_017971	CLDN2	4:10939320-10941844	2.952	9.27731	0.318196	1.65202	2.54299	0.0002	0.0196662
XLOC_018018	IRS4	4:13876601-13898192	33.4272	13.9916	2.38909	-1.25645	-2.50623	5e-05	0.00602972
XLOC_018198	MMRN1	4:35343554-35501386	0.169953	1.39625	0.121721	3.03835	3.12326	0.0001	0.0108331
XLOC_018213	ETNPPL	4:37653653-37667603	11.1673	59.6101	0.187339	2.41627	4.54118	5e-05	0.00602972
XLOC_018398	ELOVL6	4:57910687-58003975	28.4992	81.2803	0.350629	1.51198	2.26903	0.0001	0.0108331
XLOC_018614	ATOH8	4:85313877-85336401	28.6906	10.4057	2.7572	-1.4632	-2.61532	5e-05	0.00602972
XLOC_018623	SMYD1	4:85957981-85980747	3.84915	11.6272	0.331047	1.59489	2.82224	5e-05	0.00602972
XLOC_018636	ADRA1D	4:88341546-88381311	0.948909	0.140763	6.74118	-2.75301	-2.26113	0.0005	0.0396988
XLOC_019010	TBC1D9	4:29699206-29745581	6.50148	2.85388	2.27812	-1.18784	-2.35714	5e-05	0.00602972
XLOC_019138	MEPE	4:45667307-45671041	4.44188	11.6305	0.381917	1.38868	2.47666	5e-05	0.00602972
XLOC_019173	PPP1R3B	4:49544712-49550229	7.05679	15.9678	0.441939	1.17808	2.27935	0.0003	0.0268175
XLOC_019431	ENSGALG00000047196	4:77015910-77017890	19.3616	0.167787	115.394	-6.85042	-6.39429	5e-05	0.00602972
XLOC_019616	ENSGALG00000045640,ENSGALG00000051068	4:91256222-91278824	9.63865	3.38689	2.84587	-1.50887	-3.14225	5e-05	0.00602972
XLOC_020087	ANO1	5:17981908-18056380	61.6006	18.9928	3.24337	-1.69749	-3.35383	5e-05	0.00602972
XLOC_020297	FLVCR2	5:38505541-38536670	1.1596	3.42343	0.338725	1.56181	2.25461	0.00045	0.0361783
XLOC_020692	ENSGALG00000026111,ENSGALG00000027716,HPS5	5:12669497-12712194	136.293	2233.75	0.0610153	4.03468	4.72179	5e-05	0.00602972
XLOC_020771	FGF19	5:17813608-17818546	12.1956	2.16913	5.62235	-2.49117	-4.05455	5e-05	0.00602972
XLOC_020959	NFKBIA	5:36403464-36406967	57.0476	26.8513	2.12457	-1.08718	-2.37194	5e-05	0.00602972
XLOC_021479	ENSGALG00000003805,ENSGALG00000050983,ENSGALG00000053749	6:10527139-10917044	12.018	4.79835	2.50461	-1.32459	-2.32406	5e-05	0.00602972
XLOC_021482	ENSGALG00000046997,ENSGALG00000054090	6:10965229-11107898	3.16405	0.107647	29.3928	-4.87739	-1.66575	5e-05	0.00602972
XLOC_021563	CYP2C18	6:17399195-17404437	15.4859	100.743	0.153717	2.70166	5.12492	5e-05	0.00602972
XLOC_021564	ENSGALG00000052243	6:17408124-17413359	9.95748	43.1284	0.23088	2.11479	4.45391	5e-05	0.00602972
XLOC_021577	ENSGALG00000052574,ENSGALG00000053548	6:18299443-18318204	1.29471	4.4937	0.288117	1.79527	2.97333	5e-05	0.00602972
XLOC_021692	DUSP5	6:26899990-26942989	2.06135	0.637112	3.23546	-1.69397	-1.88317	0.00055	0.0423533
XLOC_021756	ENSGALG00000038396,ENSGALG00000047052,ENSGALG00000047634	6:32273043-32298582	5.57799	1.54587	3.60832	-1.85133	-2.3969	5e-05	0.00602972
XLOC_021989	SCD	6:18321284-18340590	54.4192	341.396	0.159402	2.64926	2.99291	5e-05	0.00602972
XLOC_022021	PPP1R3C	6:20695688-20699934	5.04462	12.2292	0.412506	1.27752	2.40217	0.0002	0.0196662
XLOC_022422	AOX1,AOX2	7:11196689-11280913	0.614237	2.16908	0.283179	1.82022	2.58593	5e-05	0.00602972
XLOC_022480	ENSGALG00000042374	7:15549637-15678094	52.6055	16.1555	3.2562	-1.70318	-2.80337	5e-05	0.00602972
XLOC_022522	STK39	7:19085870-19169923	1.84587	5.02769	0.367141	1.4456	2.46676	5e-05	0.00602972
XLOC_022915	SLC4A10	7:21177669-21299422	3.04257	0.921245	3.30267	-1.72363	-2.7821	5e-05	0.00602972
XLOC_022954	IGFBP2	7:23251972-23307791	27.0318	7.81151	3.46051	-1.79099	-3.19804	5e-05	0.00602972
XLOC_023197	RGS16	8:5981539-5987489	1.88393	0.0547536	34.4074	-5.10465	-2.67429	0.0004	0.0338623
XLOC_023454	AK4	8:28613659-28626663	18.5109	38.991	0.474748	1.07476	2.22276	0.0003	0.0268175
XLOC_023538	DDR2,HSD17B7	8:4187218-4201603	9.63936	3.5826	2.6906	-1.42793	-2.53124	5e-05	0.00602972
XLOC_024136	ENSGALG00000007814	9:15724062-15726925	17.5539	1.95009	9.00158	-3.17018	-4.55488	5e-05	0.00602972
XLOC_024315	KIF1A	9:5010320-5043014	0.153874	0.570788	0.269582	1.89121	2.13092	0.00045	0.0361783
XLOC_024791	ENSGALG00000051054,ENSGALG00000051188	KZ626819.1:1138-124475	8.86736	292.057	0.0303617	5.0416	5.83884	5e-05	0.00602972
XLOC_025529	AVD	Z:9164658-9166088	23.323	51.1756	0.455745	1.1337	2.28046	0.0001	0.0108331
XLOC_025580	FST	Z:16072406-16079179	22.4465	8.35936	2.68519	-1.42503	-3.07527	5e-05	0.00602972
XLOC_025594	ENSGALG00000014719,ENSGALG00000047687	Z:17464249-17470927	8.59749	2.89362	2.97119	-1.57104	-2.34813	0.0002	0.0196662
XLOC_025653	GCNT4	Z:24089175-24107774	2.94083	8.28463	0.354974	1.49422	2.99199	5e-05	0.00602972
XLOC_025720	ENSGALG00000053886	Z:32222061-32231676	27.8731	0.462512	60.2646	-5.91324	-7.45957	5e-05	0.00602972
XLOC_025880	GLRX	Z:57547978-57556623	37.6818	99.9861	0.37687	1.40786	2.88143	5e-05	0.00602972
XLOC_025939	MUSK	Z:66921864-66966504	3.7041	0.902972	4.10212	-2.03637	-2.26724	0.0001	0.0108331
XLOC_025976	CDO1	Z:73146955-73156876	101.29	255.247	0.396831	1.3334	2.6991	5e-05	0.00602972
XLOC_026095	CCL19	Z:8370304-8373001	19.7155	9.1668	2.15075	-1.10484	-2.34452	5e-05	0.00602972
XLOC_026464	CAST	Z:57222913-57284294	4.34769	1.99569	2.17854	-1.12336	-2.09846	0.0004	0.0338623
XLOC_026705	-	Z:13368056-13373534	0.92535	0.203888	4.53852	-2.18222	-2.34919	0.00025	0.0234982
