# Supplementary material for: An EAV-HP insertion in the promoter region of SLCO1B3 has pleiotropic effects on chicken liver metabolism based on the transcriptome and proteome analysis
Source: Sci Rep. 2021 Apr 7;11:7571. doi: 10.1038/s41598-021-87054-9 (PMC8026973; doi:10.1038/s41598-021-87054-9)
Supplement: Supplementary file 3 — Supplementary Information 3. [file 41598_2021_87054_MOESM3_ESM.xlsx]

## Sheet: Table S2
Table S2. Differentially expressed proteins list of proteome																							BS-1	BS-2	BS-3	BGS-1	BGS-2	BGS-3	Average brown eggshell chicken liver	Average blue eggshell chicken liver	Blue/Brown	P-value
Ensembl Protein ID	NCBI geneID	Gene Symbol	Accession	Description	Score	Coverage	# Proteins	# Unique Peptides	# Peptides	# PSMs	126/(126+127+128+129+130+131) Count	127/(126+127+128+129+130+131) Count	128/(126+127+128+129+130+131) Count	129/(126+127+128+129+130+131) Count	130/(126+127+128+129+130+131) Count	131/(126+127+128+129+130+131) Count	126/(126+127+128+129+130+131) Variability [%]	127/(126+127+128+129+130+131) Variability [%]	128/(126+127+128+129+130+131) Variability [%]	129/(126+127+128+129+130+131) Variability [%]	130/(126+127+128+129+130+131) Variability [%]	131/(126+127+128+129+130+131) Variability [%]	126/(126+127+128+129+130+131)	127/(126+127+128+129+130+131)	128/(126+127+128+129+130+131)	129/(126+127+128+129+130+131)	130/(126+127+128+129+130+131)	131/(126+127+128+129+130+131)
ENSGALP00000048384	396061	FASN	ENSGALP00000048384.1	fatty acid synthase [Gallus gallus]	3613.71	48.53	7	101	101	1026	1026	1026	1025	1024	1025	1026	14.295	6.96873	8.7384	10.1375	11.6773	15.3043	1.31286	1.04138	1.12832	0.928176	0.823362	0.793751	1.16085	0.84843	0.730867	0.0253968
-	396380	LOC396380	NP_990743.1	glutathione S-transferase 3 [Gallus gallus]	973.33	51.53	2	15	17	292	236	236	236	236	236	236	8.12007	11.0602	8.27125	10.4729	7.87306	12.4373	1.10115	1.15885	1.08899	0.921966	0.960003	0.835235	1.11633	0.905735	0.81135	0.00789255
ENSGALP00000041770	423896	ACSL5	NP_001026408.1	long-chain-fatty-acid--CoA ligase 5 [Gallus gallus]	672.277	46.85	1	3	29	198	36	36	34	36	36	36	17.461	25.6127	13.9574	19.4224	15.2849	24.4114	1.24672	1.2343	0.990077	0.876031	0.827403	0.936109	1.15703	0.879848	0.760436	0.0360497
ENSGALP00000038626	396221	LDHA	ENSGALP00000038626.2	PREDICTED: L-lactate dehydrogenase A chain isoform X1 [Gallus gallus]	636.903	58.43	4	19	19	186	182	182	182	182	182	182	14.2029	5.96675	20.9183	8.66395	9.59958	6.07473	0.792838	1.02706	0.68183	1.23354	1.18339	1.09195	0.833909	1.16962	1.40258	0.0378225
ENSGALP00000059291	424005	ACADL	ENSGALP00000059291.1	ACADL description:acyl-CoA dehydrogenase, long chain [Source:HGNC Symbol;Acc:HGNC:88]	615.371	43.16	1	2	18	167	7	7	7	5	7	7	4.85366	14.0363	7.17605	99.0176	6.78149	249.319	1.61818	1.48546	1.81482	0.192137	0.877359	0.326419	1.63949	0.465305	0.283811	0.00700509
ENSGALP00000017865	422588	HSD17B11	ENSGALP00000017865.3	PREDICTED: estradiol 17-beta-dehydrogenase 11 [Gallus gallus]	544.373	49.5	3	7	15	153	56	56	56	56	56	56	7.37219	11.1373	9.39892	11.186	7.72117	10.6969	0.986583	1.28124	1.20454	0.827695	0.871637	0.861231	1.15745	0.853521	0.737412	0.0271402
ENSGALP00000019163	427882	LOC427882	ENSGALP00000019163.3	PREDICTED: histone H1 [Gallus gallus]	485.501	38.53	1	2	12	167	3	3	3	3	3	3	22.2546	5.50484	6.96293	5.25358	2.15066	16.186	0.497855	0.720697	1.01506	1.25782	1.40769	1.11005	0.744537	1.25852	1.69034	0.0408753
ENSGALP00000056803	418639	PRPS2	ENSGALP00000056803.1	PREDICTED: ribose-phosphate pyrophosphokinase 2 isoform X1 [Gallus gallus]	480.539	50	4	15	15	133	133	133	133	133	133	133	12.0839	6.45338	8.82333	9.69904	9.91051	14.2672	1.33805	0.982002	1.19955	0.878047	0.834743	0.802838	1.1732	0.838543	0.714749	0.0341695
ENSGALP00000056288	417955	HIST1H2A4L3	ENSGALP00000056288.1	PREDICTED: histone H2A-IV [Gallus gallus]	424.432	42.64	6	1	6	142	10	10	10	10	10	10	5.87349	2.76231	4.00516	2.35471	3.51426	6.67794	0.809737	0.917955	0.891106	1.12548	1.1588	1.13085	0.872933	1.13838	1.30408	0.0014745
ENSGALP00000062532	418171	AKR1E2	ENSGALP00000062532.1	aldo-keto reductase family 1, member B1-like (aldose reductase) (AKR1B1L)	365.375	62.03	18	1	20	122	2	2	2	2	2	2	15.4745	6.47078	19.3258	12.9465	1.72253	4.7881	0.580051	0.591414	0.828343	1.56485	1.14773	1.27644	0.666603	1.32967	1.9947	0.0108625
-	428754	LOC428754	XP_426310.2	PREDICTED: estradiol 17-beta-dehydrogenase 11 [Gallus gallus]	352.012	27.42	2	1	9	98	1	1	1	1	1	1							1.07203	1.18968	1.15359	0.848545	0.793489	0.97356	1.13843	0.871865	0.765847	0.0138151
ENSGALP00000003043	415668	AARS	ENSGALP00000003043.5	PREDICTED: alanine--tRNA ligase, cytoplasmic isoform X1 [Gallus gallus]	284.252	36.47	6	31	31	99	99	99	99	99	99	99	6.96354	5.39396	10.4991	9.31412	6.81199	9.19842	1.05179	1.04446	1.18739	0.875679	0.979153	0.868108	1.09455	0.907647	0.829243	0.0333618
ENSGALP00000019087	424249	MIR7110	ENSGALP00000019087.5	PDIA5 description:protein disulfide isomerase family A member 5 [Source:HGNC Symbol;Acc:HGNC:24811]	168.178	30.13	4	15	15	54	54	54	54	54	54	54	6.21389	9.74896	9.17153	6.60661	5.80066	6.13602	0.939765	0.905411	0.854975	1.07496	1.06868	1.16153	0.90005	1.10172	1.22407	0.00651356
ENSGALP00000046106	101749846	LOC101749846	ENSGALP00000046106.1	PREDICTED: cytochrome P450 2F5-like [Gallus gallus]	156.941	46.05	1	6	15	47	20	20	20	20	20	20	14.8991	7.22259	11.9324	12.9013	8.55158	9.36815	1.09405	1.08484	1.10103	0.900322	0.83459	0.921704	1.09331	0.885539	0.809963	0.00145556
ENSGALP00000056156	777348	DHDH	ENSGALP00000056156.1	PREDICTED: trans-1,2-dihydrobenzene-1,2-diol dehydrogenase [Gallus gallus]	152.714	44.3	1	15	15	54	54	54	54	54	54	54	14.3198	21.7664	13.1507	6.21175	24.1272	14.314	0.896447	0.760742	0.887509	1.01911	1.1826	1.16519	0.848233	1.1223	1.3231	0.0156357
ENSGALP00000050361	395706	SCD	ENSGALP00000050361.1	SCD description:stearoyl-CoA desaturase [Source:HGNC Symbol;Acc:HGNC:10571]	146.701	14.69	3	5	5	46	46	46	46	46	46	46	22.1422	10.0859	3.95243	20.6999	11.0453	33.4281	1.45064	1.24568	1.01981	0.766742	0.862438	0.636437	1.23871	0.755206	0.609671	0.0263242
-	395366	GBP	NP_989983.1	guanylate binding protein [Gallus gallus]	135.371	29.86	2	4	15	37	8	8	8	8	8	8	5.19862	8.52791	12.7812	16.0477	5.19483	22.5765	1.09451	1.27614	1.06535	0.92298	0.996507	0.878629	1.14533	0.932705	0.814354	0.0459632
ENSGALP00000008773	100858007	RP11-400G3.5	ENSGALP00000008773.5	PREDICTED: cytochrome P450 2C9-like [Gallus gallus]	110.723	28.54	3	12	14	36	24	24	24	24	24	24	13.5955	18.5341	9.7962	20.9653	15.9611	30.6363	1.25425	1.64368	0.995545	0.774926	0.83559	0.598248	1.29783	0.736255	0.567298	0.0493736
ENSGALP00000050849	419194	ADA	ENSGALP00000050849.1	ADA description:adenosine deaminase [Source:HGNC Symbol;Acc:HGNC:186]	108.225	43.08	3	11	11	34	34	34	34	34	34	34	13.9609	7.8041	5.72209	10.4152	16.8565	11.401	1.26743	1.13844	1.09125	0.936536	0.758901	0.863037	1.16571	0.852825	0.731594	0.0131909
-	107049142	LOC107049142	XP_015129738.1	PREDICTED: cytochrome P450 2C55-like [Gallus gallus]	108.182	26.79	3	3	12	36	9	9	9	9	9	9	8.63315	4.74526	17.4755	5.10011	21.6413	3.8782	1.03725	1.11229	1.16692	0.927396	0.94254	0.873327	1.10548	0.914421	0.827168	0.0113584
ENSGALP00000016363	425543	HP1BP3	ENSGALP00000016363.2	PREDICTED: heterochromatin protein 1-binding protein 3 isoform X1 [Gallus gallus]	88.7745	18.07	4	10	11	40	39	39	39	39	39	39	19.1001	11.9315	11.7536	8.19289	10.214	7.6026	0.711925	0.876721	1.02362	1.21823	1.14908	1.11958	0.870757	1.1623	1.33481	0.0369335
ENSGALP00000006706	423698	HKDC1	ENSGALP00000006706.3	PREDICTED: putative hexokinase HKDC1 [Gallus gallus]	85.7382	16.03	1	13	15	30	28	28	28	28	28	28	9.29879	4.86811	7.05491	9.66658	13.2357	6.59115	1.22781	1.10485	1.10122	0.908222	0.741047	0.881005	1.14463	0.843424	0.736854	0.0105445
ENSGALP00000059859	776282	PPIA	ENSGALP00000059859.1	peptidyl-prolyl cis-trans isomerase A [Gallus gallus]	73.7326	68	3	1	4	24	4	4	4	4	4	4	3.10379	3.36687	4.38151	4.74704	7.63845	3.12559	1.17004	1.09003	1.12278	0.748269	0.864289	1.02309	1.12761	0.878548	0.779121	0.039867
ENSGALP00000000157	769005	AFMID	XP_004946352.2	PREDICTED: kynurenine formamidase isoform X1 [Gallus gallus]	73.2901	21.5	6	5	5	18	18	18	18	18	18	18	7.49221	7.0319	7.93789	9.17832	15.5254	19.7809	1.10575	1.08615	1.15026	0.993621	0.854687	0.894967	1.11405	0.914425	0.820809	0.0117353
-	421702	VNN1	XP_015139593.1	PREDICTED: pantetheinase isoform X1 [Gallus gallus]	67.7569	16.96	7	2	7	22	9	9	9	9	9	9	12.1477	8.1071	10.3847	6.31378	22.1243	9.86754	1.12292	1.09715	1.08286	0.899964	0.886438	0.907956	1.10098	0.89812	0.815749	0.000107649
ENSGALP00000063487	427237	PLIN2	NP_001026591.1	perilipin-2 [Gallus gallus]	67.152	30.63	4	11	11	22	22	22	22	22	22	22	19.9369	14.9979	7.83299	31.3391	18.8765	20.5019	1.5305	1.26885	1.12339	0.638998	0.760627	0.686454	1.30758	0.69536	0.531791	0.00788904
-	418190	SLCO1A2	XP_015147275.1 PREDICTED: solute carrier organic anion transporter family member 1A2 [Gallus gallus]	PREDICTED: solute carrier organic anion transporter family member 1A2 [Gallus gallus] - [XP_015147281.1]	61.9254	12.84	2	9	9	23	23	23	23	23	23	23	10.5892	11.371	5.2647	23.9166	8.92668	14.2306	1.35202	1.18524	1.12754	0.789174	0.822819	0.804114	1.2216	0.805369	0.659275	0.00360899
ENSGALP00000021446	418187	SLCO1B3	ENSGALP00000021446.5	solute carrier organic anion transporter family member 1B3 [Gallus gallus]	45.9186	10.47	1	7	7	15	15	15	15	15	15	15	16.8863	7.04427	11.7966	5.47331	12.8116	11.7955	1.1808	1.10971	1.27791	0.842204	0.809903	0.789846	1.18947	0.813984	0.684323	0.00182375
ENSGALP00000010754	419288	MAPRE1	ENSGALP00000010754.4	PREDICTED: microtubule-associated protein RP/EB family member 1 isoform X1 [Gallus gallus]	45.8146	26.62	2	1	7	14	4	4	4	4	4	4	3.05631	6.55044	10.1951	11.4221	3.92449	6.81041	1.03482	1.15015	1.20445	0.905968	0.899829	0.812274	1.12981	0.872691	0.772425	0.0117056
ENSGALP00000022001	415121	CYP4V2	NP_001001879.1	cytochrome P450 family 4 subfamily V member 2 [Gallus gallus]	42.4482	19.62	2	9	9	12	12	12	12	12	12	12	6.76609	12.781	8.77035	10.4382	3.27225	10.252	0.91507	0.918362	0.875111	1.17465	0.970464	1.16635	0.902848	1.10382	1.2226	0.0420198
-	419288	MAPRE1	NP_001026031.1	microtubule-associated protein RP/EB family member 1 [Gallus gallus]	32.8484	25.19	2	1	7	11	1	1	1	1	1	1							0.816683	0.887185	0.924501	1.09395	1.08589	1.20422	0.876123	1.12802	1.28751	0.0070682
-	422660	UGT2A1	XP_015131876.1	PREDICTED: UDP-glucuronosyltransferase 2B17 isoform X3 [Gallus gallus]	28.3856	9.14	2	1	6	10	1	1	1	1	1	1							0.855329	0.932872	0.78174	1.07069	1.0986	1.26658	0.856647	1.14529	1.33695	0.0184388
ENSGALP00000045519	769847	GSTT1L	ENSGALP00000045519.1	glutathione S-transferase theta-1 [Gallus gallus]	27.1133	28.8	3	3	4	6	5	5	5	5	5	5	6.67617	7.40566	13.284	2.97122	7.70039	2.79155	0.854086	0.967648	0.713723	1.18353	1.16137	1.15324	0.845153	1.16605	1.37969	0.012284
ENSGALP00000014225	423222	ACOT1L	XP_015142611.1	PREDICTED: acyl-coenzyme A thioesterase 1 [Gallus gallus]	22.2543	13.6	2	5	5	7	7	7	7	7	7	7	3.01378	6.32408	4.78061	12.2417	1.0751	8.55767	1.1739	1.13375	1.08219	0.950825	0.911991	0.800029	1.12995	0.887615	0.785537	0.0098612
ENSGALP00000020953	420895	SERPINB6	ENSGALP00000020953.3	PREDICTED: serpin B6 isoform X1 [Gallus gallus]	20.656	17.41	4	5	5	6	6	6	6	6	6	6	4.81662	7.63318	14.5004	7.05794	0.295727	6.09708	1.03709	1.15557	1.11459	0.812024	0.955659	0.952457	1.10242	0.906714	0.822479	0.0290447
ENSGALP00000003767	417540	PSPH	ENSGALP00000003767.2	PREDICTED: phosphoserine phosphatase isoform X2 [Gallus gallus]	18.5545	14.16	4	4	4	6	6	6	6	6	6	6	8.92578	4.45622	3.74492	8.79649	17.6254	5.31023	1.24581	1.09765	1.09435	0.773757	0.776355	0.929697	1.14593	0.826603	0.721336	0.0112568
ENSGALP00000014506	417281	ENTPD8L	ENSGALP00000014506.4	PREDICTED: ectonucleoside triphosphate diphosphohydrolase 8 [Gallus gallus]	18.4925	7.6	2	1	4	6	1	1	1	1	1	1							1.15772	1.16244	1.0469	0.89834	0.899619	0.866997	1.12235	0.888319	0.791478	0.00396463
-	427121	CAST	XP_015136015.1	PREDICTED: calpastatin isoform X7 [Gallus gallus]	17.0055	6.13	12	3	3	7	7	7	7	7	7	7	10.9723	4.70462	5.03562	8.47396	6.2213	5.91887	0.921992	0.971354	0.844958	1.07508	1.17107	1.0679	0.912768	1.10469	1.21026	0.0179875
ENSGALP00000049849	420378	SMARCC1	ENSGALP00000049849.1	SWI/SNF related, matrix associated, actin dependent regulator of chromatin subfamily c member 1 [Source:HGNC Symbol;Acc:HGNC:11104]	16.5231	3.99	2	1	4	6	1	1	1	1	1	1							0.802744	0.937994	0.907129	1.01239	1.25523	1.1064	0.882622	1.12467	1.27424	0.0414214
ENSGALP00000037877	415467	EFL1	ENSGALP00000037877.2	EFL1 description:elongation factor like GTPase 1 [Source:HGNC Symbol;Acc:HGNC:25789]	15.1688	1.84	2	1	1	3	3	3	3	3	3	3	3.10644	3.56935	0.443334	3.54046	8.65124	8.62147	1.15769	1.12002	1.03159	0.919414	0.864276	0.926825	1.1031	0.903505	0.819057	0.00915085
ENSGALP00000046746	429847	MAP1S	ENSGALP00000046746.1	MAP1S description:microtubule associated protein 1S [Source:HGNC Symbol;Acc:HGNC:15715]	13.7284	3.47	2	4	4	8	8	8	8	8	8	8	10.2569	7.6423	4.20435	6.36614	11.8724	6.08766	0.844533	0.897397	0.958791	1.06989	1.16037	1.08255	0.90024	1.10427	1.22664	0.00935782
ENSGALP00000063374	425906	TPRKB	ENSGALP00000063374.1	TPRKB description:TP53RK binding protein [Source:HGNC Symbol;Acc:HGNC:24259]	12.9313	9.22	2	2	2	5	5	5	5	5	5	5	11.8049	0.82179	0.769254	12.8144	3.60745	5.42461	1.21717	0.990413	1.18665	0.902599	0.859072	0.893266	1.13141	0.884979	0.78219	0.0270296
ENSGALP00000055880	395418	ZP1	ENSGALP00000055880.1	zona pellucida glycoprotein 1 (sperm receptor) (ZP1), mRNA. [Source:RefSeq mRNA;Acc:NM_204683]	10.8771	4.29	5	2	2	3	3	3	3	3	3	3	0.0862867	11.9178	1.56789	22.8474	9.50586	10.3544	1.15936	1.01183	1.16378	0.917977	0.871269	0.826152	1.11166	0.871799	0.784235	0.0132315
ENSGALP00000045971	425734	HEATR1	XP_004935523.2	PREDICTED: LOW QUALITY PROTEIN: HEAT repeat-containing protein 1 [Gallus gallus]	10.0211	0.32	2	1	1	5	5	5	5	5	5	5	4.30083	0.845992	2.13224	10.5784	12.6146	1.60015	1.12935	1.05475	1.12475	0.948098	0.772739	0.958463	1.10295	0.8931	0.809737	0.031886
-	769963	PAFAH2	XP_015153256.1 PREDICTED: platelet-activating factor acetylhydrolase 2, cytoplasmic isoform X3 [Gallus gallus]	PREDICTED: platelet-activating factor acetylhydrolase 2, cytoplasmic isoform X3 [Gallus gallus] - [XP_015153257.1]	8.74642	8.33	4	2	2	3	3	3	3	3	3	3	4.71954	0.827441	2.37485	1.38667	0.824632	0.0935006	1.01439	1.18368	1.25507	0.919215	0.869759	0.910124	1.15105	0.899699	0.781636	0.0261828
-	424107	RAPH1	XP_015145013.1	PREDICTED: ras-associated and pleckstrin homology domains-containing protein 1 isoform X2 [Gallus gallus]	7.32306	5	3	4	4	4	4	4	4	4	4	4	12.3173	2.92963	0.6736	2.86506	1.93077	5.9554	0.794325	0.937313	0.907376	1.03595	1.18091	1.15335	0.879671	1.1234	1.27707	0.0172865
-	417870	PAWR	XP_015138738.1 PREDICTED: PRKC apoptosis WT1 regulator protein [Gallus gallus]	PREDICTED: PRKC apoptosis WT1 regulator protein [Gallus gallus] - [XP_015138749.1]	7.07847	4.56	2	1	1	2	2	2	2	2	2	2	2.80216	4.97585	0.38314	4.21681	0.143427	1.79193	0.775011	0.965971	0.847412	1.14294	1.11799	1.16823	0.862798	1.14305	1.32482	0.0082051
ENSGALP00000054059	416811	AACS	ENSGALP00000054059.1	Acetoacetyl-CoA synthetase [Source:UniProtKB/Swiss-Prot;Acc:Q5ZLG0]	7.01832	4.14	2	3	3	3	3	3	3	3	3	3	10.2054	0.236386	1.43694	3.45308	3.67917	0.509766	1.12319	1.06371	1.16545	0.944786	0.91191	0.843992	1.11745	0.90023	0.805611	0.00656014
-	423446	CCNK	XP_015142954.1	PREDICTED: cyclin-K isoform X1 [Gallus gallus]	6.98194	5.94	3	2	2	7	7	7	7	7	7	7	26.1781	51.8951	22.908	35.0173	34.2469	2.92351	0.949521	0.9254	0.875988	1.11246	1.0263	1.16426	0.91697	1.101	1.2007	0.015757
-	429737	TCN2	XP_015150416.1	PREDICTED: transcobalamin-2 [Gallus gallus]	6.71954	4.78	1	2	2	4	4	4	4	4	4	4	18.64	10.5469	10.5771	10.8434	10.7503	17.6194	1.21743	1.02979	1.18191	0.868009	0.682652	0.918679	1.14305	0.823113	0.720106	0.0253807
-	770322	MRPS28	XP_004939986.1	PREDICTED: 28S ribosomal protein S28, mitochondrial isoform X2 [Gallus gallus]	6.41279	11.54	2	2	2	2	2	2	2	2	2	2	29.804	79.6036	24.1375	57.1099	284.168	147.35	1.30074	1.52895	1.00224	0.733644	0.408482	0.475131	1.27731	0.539086	0.422048	0.0153696
-	418612	PHKA2	XP_015128300.1	PREDICTED: phosphorylase b kinase regulatory subunit alpha, liver isoform isoform X3 [Gallus gallus]	6.28146	1.72	3	2	2	2	2	2	2	2	2	2	19.2282	8.95803	10.6837	43.2484	16.7541	22.3646	1.0383	1.05335	1.16689	0.870099	0.931906	0.907329	1.08618	0.903111	0.831455	0.0145591
ENSGALP00000023917	427190	OXCT1	ENSGALP00000023917.4	succinyl-CoA:3-ketoacid coenzyme A transferase 1, mitochondrial [Gallus gallus]	5.93653	3.09	2	2	2	2	2	2	2	2	2	2	10.7324	4.43675	5.33127	5.17109	1.38118	11.6143	1.23628	0.987096	1.18086	0.847574	0.948924	0.818752	1.13474	0.87175	0.768234	0.036728
-	421483	MEMO1	XP_015139218.1	PREDICTED: protein MEMO1 isoform X1 [Gallus gallus]	5.8306	6.92	3	2	2	2	2	2	2	2	2	2	9.02378	9.54222	11.7564	9.70324	10.5715	9.58124	1.17367	1.03871	1.12739	0.903769	0.812877	0.951411	1.11326	0.889352	0.798872	0.0168679
-	426047	SAFB	XP_015155210.1	PREDICTED: scaffold attachment factor B1 isoform X3 [Gallus gallus]	5.76557	5.81	3	2	5	6	2	2	2	2	2	2	2.21701	0.100004	2.59257	0.446168	8.20261	9.46867	0.83034	0.922831	0.930228	1.12527	1.17649	1.03582	0.894466	1.11253	1.24379	0.0139261
-	107054440	LOC107054440	XP_015148867.1	PREDICTED: histone H1x [Gallus gallus]	5.68482	7.44	2	1	1	2	2	2	2	2	2	2	0.866746	9.63209	10.0725	7.87965	3.30752	3.50643	0.602431	0.92564	0.977114	1.22119	1.17681	1.12109	0.835062	1.17303	1.40472	0.0489047
ENSGALP00000061674	420563	BET1	ENSGALP00000061674.1	Bet1 golgi vesicular membrane trafficking protein [Source:HGNC Symbol;Acc:HGNC:14562]	5.56977	20.75	2	1	1	1	1	1	1	1	1	1							1.05484	1.04429	1.20591	0.841787	0.987883	0.898004	1.10168	0.909225	0.825308	0.0460319
ENSGALP00000044342	100859215	CCNT1	ENSGALP00000044342.1	cyclin-T1 isoform X1 [Gallus gallus]	5.41416	8.56	2	1	1	1	1	1	1	1	1	1							0.885557	0.897477	0.919395	1.10941	1.08968	1.11436	0.90081	1.10448	1.2261	8.17264e-05
ENSGALP00000047647	396538	AGRN	ENSGALP00000047647.2	agrin [Source:HGNC Symbol;Acc:HGNC:329]	4.72848	0.41	11	1	1	3	3	3	3	3	3	3	1.3437	1.45289	6.704	3.45814	1.07728	4.70964	0.868674	0.919467	0.874671	1.0968	1.22962	1.01947	0.887604	1.1153	1.25653	0.0229639
ENSGALP00000043616	418299	PEX5	ENSGALP00000043616.1	PEX5 description:peroxisomal biogenesis factor 5 [Source:HGNC Symbol;Acc:HGNC:9719]	4.55637	2.78	3	1	1	1	1	1	1	1	1	1							1.21752	1.0435	1.06199	0.94949	0.912556	0.841775	1.10767	0.901274	0.813667	0.0315055
ENSGALP00000045446	100857383	PNPO	ENSGALP00000045446.1	PNPO description:pyridoxamine 5'-phosphate oxidase [Source:HGNC Symbol;Acc:HGNC:30260]	4.4355	7.8	2	2	2	2	2	2	2	2	2	2	5.73044	14.1466	3.70064	7.03716	2.49727	3.75959	0.861773	0.956114	0.908474	1.06841	1.03414	1.17859	0.908787	1.09372	1.20349	0.0227813
ENSGALP00000045393	768675	HMGN4	ENSGALP00000045393.1	Non-histone chromosomal protein HMG-17 [Source:UniProtKB/Swiss-Prot;Acc:P02314]|NP_001072953.1 non-histone chromosomal protein HMG-17 [Gallus gallus]	4.13773	16.67	1	2	2	4	4	4	4	4	4	4	9.66528	1.38847	4.48821	7.41879	6.88223	1.26364	0.71618	0.963099	0.973207	1.10235	1.16044	1.11632	0.884162	1.12637	1.27394	0.0477572
-	107051542	LOC107051542	XP_015130592.1	PREDICTED: CCR4-NOT transcription complex subunit 3-like, partial [Gallus gallus]	2.84103	4.55	1	1	1	3	3	3	3	3	3	3	22.3262	7.19543	40.4242	15.2816	38.8687	2.17251	0.885113	0.788893	0.713774	0.985902	1.28423	1.10325	0.795927	1.12446	1.41277	0.030291
ENSGALP00000046120	421292	EPCAM	ENSGALP00000046120.1	epithelial cell adhesion molecule [Source:HGNC Symbol;Acc:HGNC:11529]	2.76903	2.88	3	1	1	1	1	1	1	1	1	1							0.874501	0.893692	0.849797	1.09091	1.16756	1.13727	0.872663	1.13191	1.29708	0.000539577
ENSGALP00000059970	771257	DCTN6	ENSGALP00000059970.1	dynactin subunit 6 [Source:HGNC Symbol;Acc:HGNC:16964]	2.76846	9.78	3	1	1	1	1	1	1	1	1	1							1.02407	1.20128	1.1002	0.90633	0.953882	0.855633	1.10852	0.905282	0.81666	0.0256839
ENSGALP00000046636	769677	FEN1	ENSGALP00000046636.1	Flap endonuclease 1 [Source:UniProtKB/Swiss-Prot;Acc:Q5ZLN4]|NP_001072959.1 flap endonuclease 1 [Gallus gallus]	2.67845	2.89	1	1	1	1	1	1	1	1	1	1							0.696757	0.910078	0.923018	1.17846	1.28175	1.04071	0.843284	1.16697	1.38384	0.0330195
ENSGALP00000017032	423969	TCERG1L	ENSGALP00000017032.4	PREDICTED: transcription elongation regulator 1-like protein [Gallus gallus]	2.41944	1.39	1	1	1	1	1	1	1	1	1	1							1.31365	1.31812	1.38508	0.713964	0.78249	0.544755	1.33895	0.680403	0.508162	0.000896292
-	421966	HS1BP3	XP_015140543.1	PREDICTED: HCLS1-binding protein 3 isoform X1 [Gallus gallus]	2.29066	2.9	2	1	1	2	2	2	2	2	2	2	2.57837	0.658636	5.2127	1.67075	0.945676	1.39743	0.786549	0.872408	1.02401	1.12573	1.06763	1.14191	0.894322	1.11175	1.24312	0.0407832
ENSGALP00000026919	395816	PLA2G7	ENSGALP00000026919.4	PREDICTED: platelet-activating factor acetylhydrolase isoform X1 [Gallus gallus]	2.07266	4.98	2	2	2	2	2	2	2	2	2	2	5.6828	20.1728	19.1443	0.0281774	8.13783	3.41606	1.10178	1.17748	1.04721	0.936827	0.839992	0.907811	1.10882	0.894877	0.807051	0.0107371
ENSGALP00000051326	769109	ARR3	ENSGALP00000051326.1	arrestin 3 [Source:HGNC Symbol;Acc:HGNC:710]	1.7194	1.77	4	1	1	1	1	1	1	1	1	1							1.27363	1.12769	1.12665	0.775446	0.907353	0.819074	1.17599	0.833958	0.709153	0.00538189
ENSGALP00000037976	770642	SMIM15	ENSGALP00000037976.1	PREDICTED: small integral membrane protein 15 isoform X1 [Gallus gallus]	0	9.46	1	1	1	1	1	1	1	1	1	1							0.87652	0.900601	0.866179	1.13609	1.21529	1.02732	0.8811	1.12623	1.27821	0.011491
-	419090	EMSY	XP_015136380.1 PREDICTED: protein EMSY isoform X7 [Gallus gallus]	PREDICTED: protein EMSY isoform X7 [Gallus gallus]|XP_015136382.1 PREDICTED: protein EMSY isoform X7 [Gallus gallus] - [XP_015136381.1]	0	1.14	5	1	1	2	2	2	2	2	2	2	27.2988	28.4934	39.1346	71.789	123.653	35.0578	1.02087	1.11266	1.29027	0.884447	0.826265	0.567351	1.14127	0.759354	0.665359	0.038286
-	420501	KIAA1217	XP_015137526.1	PREDICTED: sickle tail protein homolog isoform X20 [Gallus gallus]	0	1.06	22	1	1	1	1	1	1	1	1	1							0.751406	0.922014	0.87368	1.11712	1.14749	1.20441	0.849033	1.15634	1.36195	0.0056713
-	100859813	KIF26B	XP_015139479.1	PREDICTED: kinesin-like protein KIF26B isoform X2 [Gallus gallus]	0	1.05	2	1	1	2	1	1	1	1	1	1							0.4708	0.484433	0.447409	1.74797	1.02227	1.79215	0.467548	1.5208	3.25271	0.013521
-	107057552	LOC107057552	XP_015158121.1	PREDICTED: feather keratin Cos1-1/Cos1-3/Cos2-1-like, partial [Gallus gallus]	0	8.33	1	1	1	1	1	1	1	1	1	1							0.495597	0.80371	0.952903	1.48656	1.14546	1.14492	0.750737	1.25898	1.67699	0.0448765
ENSGALP00000049805	425237	RRP1B	ENSGALP00000049805.1	ribosomal RNA processing protein 1 homolog B [Gallus gallus]	0	1.73	3	1	1	1	1	1	1	1	1	1							0.677322	0.739161	0.992292	1.22012	1.36336	1.03465	0.802925	1.20604	1.50206	0.0408632
