# Supplementary material for: An EAV-HP insertion in the promoter region of SLCO1B3 has pleiotropic effects on chicken liver metabolism based on the transcriptome and proteome analysis
Source: Sci Rep. 2021 Apr 7;11:7571. doi: 10.1038/s41598-021-87054-9 (PMC8026973; doi:10.1038/s41598-021-87054-9)
Supplement: Supplementary file 4 — Supplementary Information 4. [file 41598_2021_87054_MOESM4_ESM.xlsx]

## Sheet: Sheet1
Table S3. Serum biochemical parameters test results of blue-green-shelled and brown-shelled Yimeng hens.
Parameters	BGS Yimeng hens	BS Yimeng hens
APOA1	0.58±0.032A	0.70±0.031B
APOB	0.64±0.057A	0.91±0.056B
TBA	46.69±12.91a	89.96±12.72b
HDL-C	1.02±0.085a	1.27±0.083b
LDL-C	0.66±0.087a	0.98±0.086b
VLDL-C	0.56±0.022	0.59±0.021
Note：a,b different letters in rows indicates significant differences (P ≤ 0.05), A, B different letters in rows indicates significant differences (P ≤ 0.01).
