# Supplementary material for: An EAV-HP insertion in the promoter region of SLCO1B3 has pleiotropic effects on chicken liver metabolism based on the transcriptome and proteome analysis
Source: Sci Rep. 2021 Apr 7;11:7571. doi: 10.1038/s41598-021-87054-9 (PMC8026973; doi:10.1038/s41598-021-87054-9)
Supplement: Supplementary file 5 — Supplementary Information 5. [file 41598_2021_87054_MOESM5_ESM.xlsx]

## Sheet: Sheet1
	Table S4. 7 relatively complete EAV-HP sequences founded in the latest chicken reference genome version using the BLAT of UCSC online database.
	Number	SCORE	START	END	QSIZE	IDENTITY	CHROM	STRAND	START	END	SPAN
	1	4068	1	4199	4199	0.989	chrZ	+	32222664	32226904	4241
	2	4038	1	4199	4199	0.986	chr1	+	16231002	16235229	4228
	3	4009	1	4199	4199	0.985	chr3	-	56642109	56646322	4214
	4	3977	1	4199	4199	0.978	chr1	-	142895622	142899766	4145
	5	3947	1	4199	4199	0.975	chrZ	+	31137445	31141604	4160
	6	3897	31	4199	4199	0.973	chrW	+	5539429	5543526	4098
	7	3855	31	4199	4199	0.973	chr6	+	10965231	10969362	4132
