# Supplementary material for: An EAV-HP insertion in the promoter region of SLCO1B3 has pleiotropic effects on chicken liver metabolism based on the transcriptome and proteome analysis
Source: Sci Rep. 2021 Apr 7;11:7571. doi: 10.1038/s41598-021-87054-9 (PMC8026973; doi:10.1038/s41598-021-87054-9)
Supplement: Supplementary file 6 — Supplementary Information 6. [file 41598_2021_87054_MOESM6_ESM.xlsx]

## Sheet: Sheet1
Table S5. The reads number of each EAV-HP unique SNPs in each sample.
Item	1020	1106	1265	1398	1682	2078	2236	2289	2310	2356	2981	3206	3232	3701	3990
	C/T	C/T	T/G	C/T	A/G	T/C	T/G	A/G	C/T	T/C	T/C	G/A	A/G	A/G	T/G
IM+-1	310/11	306/12	286/8	299/9	308/13	296/11	314/13	300/11	303/12	293/10	307/11	304/11	290/10	320/12	297/12
IM+-2	256/15	240/12	194/17	237/13	253/16	245/12	263/13	227/12	214/10	237/11	267/13	242/15	246/16	280/16	182/18
IM+-3	296/14	282/17	251/16	270/17	283/15	289/13	296/16	286/15	277/16	279/5	295/15	288/14	275/15	306/15	251/14
IM--1	0/8	0/11	0/16	0/13	0/20	0/5	0/7	0/6	0/7	0/6	0/2	0/8	0/8	0/12	0/0
IM--1	0/28	0/15	0/22	0/14	0/58	0/10	0/28	0/23	0/21	0/15	0/33	0/28	0/28	0/46	0/24
IM--1	0/19	0/37	0/28	0/22	0/45	0/21	0/28	0/17	0/17	0/18	0/27	0/21	0/28	0/48	0/23
The number in the main table, left number means unique reads number, the right number means genome SNPs (the other EAV-HP insetion) reads number
