# Supplementary material for: An EAV-HP insertion in the promoter region of SLCO1B3 has pleiotropic effects on chicken liver metabolism based on the transcriptome and proteome analysis
Source: Sci Rep. 2021 Apr 7;11:7571. doi: 10.1038/s41598-021-87054-9 (PMC8026973; doi:10.1038/s41598-021-87054-9)
Supplement: Supplementary file 7 — Supplementary Information 7. [file 41598_2021_87054_MOESM7_ESM.xlsx]

## Sheet: Sheet1
	Table S6. Primers used for fragment cloning.
	Gene name	Sequence of primer(5’→3’)	Product region
	UpSLCO1B3-202-F	GGggtaccTAGTCAGGACACCCCATTTT	-195~+7
	UpSLCO1B3-533-F	GGggtaccAAAATACTTGTTAGGAACCCAG	-526~+7
	UpSLCO1B3-709-F	GGggtaccCAAGGTGATTGTGGTGGCAGT	-702~+7
	UpSLCO1B3-917-F	GGggtaccGAATTGCCATGCCTTGTAACT	-910~+7
	UpSLCO1B3-1431-F	GGggtaccGCATTGGTGAGATTACTCCT	-1424~+7
	UpSLCO1B3-1831-F	GGggtaccCAGTTTTCATTATTGATTTC	-1823~+7
	614_IM+-4821-F	GGggtaccTCACATGCTGTAAAGAGGAC	-4813~+8
	UpSLCO1B3-R	CTAgctagcTCTCCTCCCAGTTCTGCCCT	/
	614_IM+-4821-R	CTAgctagcGTCTCCTCTGTTGTATGCGT	/
	The enzyme cleavage sites were shown in lowercase italics.different forward primers (-F) were used in combination with the same reverse primer (-R).
