# Supplementary material for: An EAV-HP insertion in the promoter region of SLCO1B3 has pleiotropic effects on chicken liver metabolism based on the transcriptome and proteome analysis
Source: Sci Rep. 2021 Apr 7;11:7571. doi: 10.1038/s41598-021-87054-9 (PMC8026973; doi:10.1038/s41598-021-87054-9)
Supplement: Supplementary file 8 — Supplementary Information 8. [file 41598_2021_87054_MOESM8_ESM.xlsx]

## Sheet: Sheet1
	Table S7. PCR primers for EAV-HP RACE experiments
	Primer name	Sequence of primer(5’→3’)	Tm (℃)
	L-GSP1	TGAATGCGATGCTGGAGGATACGA	64
	L-NGSP1	GGAGGGGGAGATGTTGTATGCGTA
	L-GSP2	CTGCCTCAATCATCCTTGCTACCCC	63
	L-NGSP2	AATCCAAAATGTGGCGGGGAGAGT
	R-GSP1	GCGCCGTAATCAGCATTTGTTT	59
	R-NGSP1	CTCAAGGGCATTCATCGTCAA
	R-GSP2	GTTACCTTTGGTTCGGTGTGCTA	58
	R-NGSP2	TCAAAAAGGGGAAAATGGTCA
	AP-F	GCCCTGTCCCCACAAATCAA	64
	AP-R	CCCGCCCTACCCTAAGCAGC
