# Supplementary material for: An EAV-HP insertion in the promoter region of SLCO1B3 has pleiotropic effects on chicken liver metabolism based on the transcriptome and proteome analysis
Source: Sci Rep. 2021 Apr 7;11:7571. doi: 10.1038/s41598-021-87054-9 (PMC8026973; doi:10.1038/s41598-021-87054-9)
Supplement: Supplementary file 9 — Supplementary Information 9. [file 41598_2021_87054_MOESM9_ESM.xlsx]

## Sheet: Sheet1
	Table S8. PCR primers for quantitative real-time PCR validation of differentially expressed genes.
	Gene name	Sequence of primer(5’→3’)	Size (bp)	Tm (℃)
	LEAP2-F	TATTCTTCTCGCTGCTGCTC	94	58
	LEAP2-R	CTCCAGAAAGGCGTCATCC
	AHR-F	AAAACCTTGACTGTGGGATAA	205	58
	AHR-R	GCTTCATTTACATTTCCTCCAT
	ELOVL6-F	CCTAATGAATAAACGAGCAA	181	58
	ELOVL6-R	GCTGACAGGTCCAATGTAAAA
	THRSP-F	TCGGTGAAGGTCAGAGCAG	102	58
	THRSP-R	GTGGGACTTGGCACAGGAA
	IGFBP1-F	AGGACCAGATGCTGAACTAT	233	58
	IGFBP1-R	GTTACAGTTGGGCAAATAGA
	NFKBIZ-F	AGACTCGGATGGAGACACCT	142	58
	NFKBIZ-R	AGCAACCTGGAAAGCACTCT
	SLC16A1-F	AGGTCATCTTCAACGCATCTA	109	58
	SLC16A1-R	CCGTACTTGTTCACCAGGAT
	CYP2C18-F	TTTTCAGCAACAACGAGGGA	165	58
	CYP2C18-R	ATGTTGGGTCAAAGGGCAGT
	EAV-HP-F	CGAATAGGTGGGACTTGCTC	180	59
	EAV-HP-R	AAAACTCCAAAGACCCGCTC
	GAPDH-F	AGAGTCTTCCCAACCTGCTA	125	58~60
	GAPDH-R	GGTCAAGTTTCACCAAGGAG
